# Supplementary material for: A systematic review and meta-analysis of outcomes following active surveillance, surgery and radiotherapy of meningiomas in NF2-related schwannomatosis
Source: Neurooncol Adv. 2026 Feb 16;8(1):vdag022. doi: 10.1093/noajnl/vdag022 (PMC12994695; doi:10.1093/noajnl/vdag022)
Supplement: vdag022_Supplementary_Data [file vdag022_supplementary_data.zip]

Archive with 14 entries (14 files):
- Supplementary Figure 3.tiff
- Supplementary Figure 4.tiff
- Supplementary Figure 5.tiff
- Supplementary Figure 6.tiff
- Supplementary Figure 7.tiff
- Supplementary Figure 8.tiff
- Supplementary Figure 9.tiff
- Supplementary Figure 10.tiff
- Supplementary Figure 11.tiff
- Supplementary FIgure 12.tiff
- Supplementary Figure Legends.docx
- Supplementary Table 1.docx
- Supplementary Figure 1.tiff
- Supplementary Figure 2.tiff
